# Supplementary material for: FKBP12-Dependent Inhibition of Calcineurin Mediates Immunosuppressive Antifungal Drug Action in Malassezia
Source: mBio. 2017 Oct 24;8(5):e01752-17. doi: 10.1128/mBio.01752-17 (PMC5654937; doi:10.1128/mBio.01752-17)
Supplement: TABLE S1 [file mbo005173562st1.xlsx]

## Sheet: Sheet1
JOHE43269	GCGCGCCTAGGCCTCTGCAGGTCGACTCTGCAGCTGGTCCATCGCCGCA	M. furfur FKBP12 KO 5' F
JOHE43270	GAGGATCTGCACCGTGGACGAGATGCGTTCCACTTCG	M. furfur FKBP12 KO 5' R
JOHE43271	CAGACATAGGAGAGGACGCATCAATGGCCAGAAGAAG	M. furfur FKBP12 KO 3' F
JOHE43272	TGATTACGAATTCTTAATTAAGATATCGAG ATCGTCGCATCGATGTCCAC	M. furfur FKBP12 KO 3' R
JOHE43273	GCAACATGGTCCGACAGCG	M. furfur FKBP12 KO F screening - external
JOHE43274	TCTTAAGCCGCTGGACTCGG	M. furfur FKBP12 KO R screening - external
JOHE43275	ACGAGTCAAACTTGTTGCC	M. furfur FKBP12 KO R screening - internal
JOHE43276	AGACCAAGATCGGCGTCG	M. furfur FKBP12 KO F screening - internal
JOHE43727/GI	GCGCGCCTAGGCCTCTGCAGGTCGACTCTCAGATGGGTTGGATAGGCCC	M. sympodialis ATCC42123 FKBP12 KO 5' F
JOHE43728	GAGGATCTGCACCGTGGATTCACACCCATGTCGAGTACG	M. sympodialis ATCC42123 FKBP12 KO 5' R
JOHE43729	CAGACATAGGAGAGGACGACTAAGTACATGTATCTACG	M. sympodialis ATCC42123 FKBP12 KO 3' F
JOHE43730	TGATTACGAATTCTTAATTAAGATATCGAGCATACACACGTGCTGGCACC	M. sympodialis ATCC42123 FKBP12 KO 3' R
JOHE43731	CTGTATAGCTTCTTGGAGC	M. sympodialis ATCC42123 FKBP12 KO F screening - external
JOHE43732	GGTTCATCTCTCAGCGCACA	M. sympodialis ATCC42123 FKBP12 KO R screening - external
JOHE43735	TACATCTGTAGGATTTTCG	M. sympodialis ATCC42123 FKBP12 KO F full gene
JOHE43736	CTATGGTGATATGATTGG	M. sympodialis ATCC42123 FKBP12 KO R full gene
JOHE44256	GCGCGCCTAGGCCTCTGCAGGTCGACTCTAAGACCACTCACCTTAGGC	MSH2 KO M sympodialis
JOHE44257	GAGGATCTGCACCGTGGACGCTTTGCCTCGACTCTTCC	MSH2 KO M sympodialis
JOHE44258	CAGACATAGGAGAGGACGAGGAGGCGCTAGATTCGTGC	MSH2 KO M sympodialis
JOHE44259	TGATTACGAATTCTTAATTAAGATATCGAG TTCAGCACGTGTGAGTTCC	MSH2 KO M sympodialis
JOHE44260	ATCCTTCCATGCAAGATGTCC	MSH2 external screening
JOHE44261	TGTTGGAGACTGACTCTTCC	MSH2 external screening
